# Supplementary material for: Synthesis, Biological Evaluation and Computational Studies of New Hydrazide Derivatives Containing 1,3,4-Oxadiazole as Antitubercular Agents
Source: Int J Mol Sci. 2022 Dec 4;23(23):15295. doi: 10.3390/ijms232315295 (PMC9735621; doi:10.3390/ijms232315295)
Supplement: Supplementary file 1 [file ijms-23-15295-s001.zip]

Archive with 1 entries (1 files):
- ijms-2015160-supplementary.pdf
